# Supplementary material for: Initiation of postpartum modern contraceptive methods: Evidence from Tanzania demographic and health survey
Source: PLoS One. 2021 Mar 25;16(3):e0249017. doi: 10.1371/journal.pone.0249017 (PMC7993875; doi:10.1371/journal.pone.0249017)
Supplement: S1 File — (ZIP) [file pone.0249017.s001.zip]

Archive with 6 entries (6 files):
- New folder/Appendix.docx
- New folder/conceptual frame.tif
- New folder/Fig 1 Conceptual framework.docx
- New folder/S1table.docx
- New folder/Schematic diagram.docx
- New folder/schematic_diagram.tif
